# Supplementary material for: Extracellular Signal-Regulated Kinase and Reactive Oxygen Species Regulate PD-L1 to Promote Migration and Proliferation of Triple-Negative Breast Cancer MDA-MB-231 Cells
Source: Oncol Res. 2026 Jul 16;34(8):17. doi: 10.32604/or.2026.077693 (PMC13397364; doi:10.32604/or.2026.077693)
Supplement: Supplementary file 1 [file OncolRes-34-77693-s001.zip]

Archive with 1 entries (1 files):
- TSP_OR_77693-s001.docx
